# Supplementary material for: Handwashing with soap after potential faecal contact: global, regional and country estimates
Source: Int J Epidemiol. 2018 Dec 10;48(4):1204–18. doi: 10.1093/ije/dyy253 (PMC6693803; doi:10.1093/ije/dyy253)
Supplement: dyy253_Supplementary_Data [file dyy253_supplementary_data.zip]

Archive with 4 entries (3 files):
- dyy253-Suppl_data/
- dyy253-Suppl_data/Supplementary_Data.xlsx
- dyy253-Suppl_data/Supplementary_File.docx
- dyy253-Suppl_data/Supplementary_Data.docx
