# Supplementary material for: Handwashing with soap after potential faecal contact: global, regional and country estimates
Source: Int J Epidemiol. 2018 Dec 10;48(4):1204–18. doi: 10.1093/ije/dyy253 (PMC6693803; doi:10.1093/ije/dyy253)
Supplement: dyy253_Supplementary_Data [file dyy253_supplementary_data.zip › dyy253-Suppl_data/Supplementary_Data.xlsx]

## Sheet: p_HWWS_CL_results_byCountry
iso3	country	year	WHO region	HWWS prevalence, main estimate	HWWS prevalence, lower confidence limit	HWWS prevalence, upper confidence limit	objective 1, modelling estimate of proportion of households with presence of a designated handwashing facility	objective 2, estimated HWWS prevalence
AGO	Afghanistan	2015	EMR	0.181196	0.0213919	0.691382	own country value	no regional estimate, overall mean value extrapolated
BDI	Albania	2015	EUR	0.25003	0.01373	0.888691	mean value extrapolated	no regional estimate, overall mean value extrapolated
BEN	Algeria	2015	AFR	0.131112	0.00927192	0.708708	own country value	regional value based on five datasets from studies conducted in Ethiopia, Senegal, Tanzania and Zimbabwe
BFA	Andorra	2015	High income	0.505713	0.282574	0.726599	mean value extrapolated	pooled HWWS estimate across all handwashing observation studies in high income countries
BWA	Angola	2015	AFR	0.0910584	0.0146445	0.403086	own country value	regional value based on five datasets from studies conducted in Ethiopia, Senegal, Tanzania and Zimbabwe
CAF	Antigua and Barbuda	2015	High income	0.505713	0.282574	0.726599	mean value extrapolated	pooled HWWS estimate across all handwashing observation studies in high income countries
CIV	Argentina	2015	AMR	0.364837	0.289613	0.447298	mean value extrapolated	regional value based on one dataset from a study conducted in Peru
CMR	Armenia	2015	EUR	0.244323	0.0146773	0.875274	own country value	no regional estimate, overall mean value extrapolated
COD	Australia	2015	High income	0.505713	0.282574	0.726599	mean value extrapolated	pooled HWWS estimate across all handwashing observation studies in high income countries
COG	Austria	2015	High income	0.505713	0.282574	0.726599	mean value extrapolated	pooled HWWS estimate across all handwashing observation studies in high income countries
COM	Azerbaijan	2015	EUR	0.249978	0.0137383	0.888575	mean value extrapolated	no regional estimate, overall mean value extrapolated
CPV	Bahamas	2015	High income	0.505713	0.282574	0.726599	mean value extrapolated	pooled HWWS estimate across all handwashing observation studies in high income countries
DZA	Bahrain	2015	High income	0.505713	0.282574	0.726599	mean value extrapolated	pooled HWWS estimate across all handwashing observation studies in high income countries
ERI	Bangladesh	2015	SEAR	0.236416	0.196066	0.282156	own country value	regional value based on two datasets from studies conducted in Bangladesh and Nepal
ETH	Barbados	2015	High income	0.505713	0.282574	0.726599	own country value	pooled HWWS estimate across all handwashing observation studies in high income countries
GAB	Belarus	2015	EUR	0.250388	0.0136725	0.889488	mean value extrapolated	no regional estimate, overall mean value extrapolated
GHA	Belgium	2015	High income	0.505713	0.282574	0.726599	mean value extrapolated	pooled HWWS estimate across all handwashing observation studies in high income countries
GIN	Belize	2015	AMR	0.365167	0.300327	0.435297	own country value	regional value based on one dataset from a study conducted in Peru
GMB	Benin	2015	AFR	0.0763145	0.00913351	0.425463	own country value	regional value based on five datasets from studies conducted in Ethiopia, Senegal, Tanzania and Zimbabwe
GNB	Bhutan	2015	SEAR	0.29105	0.235091	0.354161	own country value	regional value based on two datasets from studies conducted in Bangladesh and Nepal
GNQ	Bolivia, Plurinational States of	2015	AMR	0.334245	0.252941	0.426754	mean value extrapolated	regional value based on one dataset from a study conducted in Peru
KEN	Bosnia and Herzegovina	2015	EUR	0.250454	0.0136633	0.889623	own country value	no regional estimate, overall mean value extrapolated
LBR	Botswana	2015	AFR	0.0965792	0.0147092	0.433599	mean value extrapolated	regional value based on five datasets from studies conducted in Ethiopia, Senegal, Tanzania and Zimbabwe
LSO	Brazil	2015	AMR	0.364323	0.29006	0.445664	mean value extrapolated	regional value based on one dataset from a study conducted in Peru
MDG	Brunei Darussalam	2015	High income	0.505713	0.282574	0.726599	mean value extrapolated	pooled HWWS estimate across all handwashing observation studies in high income countries
MLI	Bulgaria	2015	EUR	0.250337	0.0136806	0.889375	mean value extrapolated	no regional estimate, overall mean value extrapolated
MOZ	Burkina Faso	2015	AFR	0.0801732	0.0111379	0.402804	own country value	regional value based on five datasets from studies conducted in Ethiopia, Senegal, Tanzania and Zimbabwe
MRT	Burundi	2015	AFR	0.0769795	0.00948278	0.420804	own country value	regional value based on five datasets from studies conducted in Ethiopia, Senegal, Tanzania and Zimbabwe
MUS	Cambodia	2015	WPR	0.152875	0.133529	0.174459	own country value	regional value based on one dataset from a study conducted in Viet Nam
MWI	Cameroon	2015	AFR	0.0764469	0.00920217	0.424532	own country value	regional value based on five datasets from studies conducted in Ethiopia, Senegal, Tanzania and Zimbabwe
NAM	Canada	2015	High income	0.505713	0.282574	0.726599	mean value extrapolated	pooled HWWS estimate across all handwashing observation studies in high income countries
NER	Cape Verde	2015	AFR	0.0865015	0.013533	0.395264	mean value extrapolated	regional value based on five datasets from studies conducted in Ethiopia, Senegal, Tanzania and Zimbabwe
NGA	Central African Republic	2015	AFR	0.081912	0.0119458	0.397011	own country value	regional value based on five datasets from studies conducted in Ethiopia, Senegal, Tanzania and Zimbabwe
RWA	Chad	2015	AFR	0.076152	0.00903884	0.426906	own country value	regional value based on five datasets from studies conducted in Ethiopia, Senegal, Tanzania and Zimbabwe
SEN	Chile	2015	High income	0.505713	0.282574	0.726599	mean value extrapolated	pooled HWWS estimate across all handwashing observation studies in high income countries
SLE	China	2015	WPR	0.171988	0.153928	0.191687	mean value extrapolated	regional value based on one dataset from a study conducted in Viet Nam
SSD	Colombia	2015	AMR	0.363538	0.290364	0.443624	mean value extrapolated	regional value based on one dataset from a study conducted in Peru
STP	Comoros	2015	AFR	0.0803427	0.0112134	0.402266	own country value	regional value based on five datasets from studies conducted in Ethiopia, Senegal, Tanzania and Zimbabwe
SWZ	Congo	2015	AFR	0.0864836	0.013528	0.395245	mean value extrapolated	regional value based on five datasets from studies conducted in Ethiopia, Senegal, Tanzania and Zimbabwe
TCD	Cook Islands	2015	WPR	0.173271	0.155911	0.192123	mean value extrapolated	regional value based on one dataset from a study conducted in Viet Nam
TGO	Costa Rica	2015	AMR	0.365423	0.299609	0.43668	own country value	regional value based on one dataset from a study conducted in Peru
TZA	Côte d'Ivoire	2015	AFR	0.0854901	0.0133637	0.392165	own country value	regional value based on five datasets from studies conducted in Ethiopia, Senegal, Tanzania and Zimbabwe
UGA	Croatia	2015	High income	0.505713	0.282574	0.726599	mean value extrapolated	pooled HWWS estimate across all handwashing observation studies in high income countries
ZAF	Cuba	2015	AMR	0.365186	0.299481	0.436328	own country value	regional value based on one dataset from a study conducted in Peru
ZMB	Cyprus	2015	High income	0.505713	0.282574	0.726599	mean value extrapolated	pooled HWWS estimate across all handwashing observation studies in high income countries
ZWE	Czech Republic	2015	High income	0.505713	0.282574	0.726599	mean value extrapolated	pooled HWWS estimate across all handwashing observation studies in high income countries
ARG	Democratic People's Republic of Korea	2015	SEAR	0.267158	0.199583	0.347675	mean value extrapolated	regional value based on two datasets from studies conducted in Bangladesh and Nepal
BLZ	Democratic Republic of the Congo	2015	AFR	0.0757945	0.00884827	0.429676	own country value	regional value based on five datasets from studies conducted in Ethiopia, Senegal, Tanzania and Zimbabwe
BOL	Denmark	2015	High income	0.505713	0.282574	0.726599	mean value extrapolated	pooled HWWS estimate across all handwashing observation studies in high income countries
BRA	Djibouti	2015	EMR	0.219086	0.0160278	0.828534	mean value extrapolated	no regional estimate, overall mean value extrapolated
COL	Dominica	2015	AMR	0.362952	0.290241	0.442523	mean value extrapolated	regional value based on one dataset from a study conducted in Peru
CRI	Dominican Republic	2015	AMR	0.338698	0.27482	0.409049	own country value	regional value based on one dataset from a study conducted in Peru
CUB	Ecuador	2015	AMR	0.363478	0.29822	0.434181	own country value	regional value based on one dataset from a study conducted in Peru
DMA	Egypt	2015	EMR	0.231197	0.0140141	0.864179	own country value	no regional estimate, overall mean value extrapolated
DOM	El Salvador	2015	AMR	0.360358	0.29537	0.430901	own country value	regional value based on one dataset from a study conducted in Peru
ECU	Equatorial Guinea	2015	AFR	0.0923169	0.0147819	0.408087	own country value	regional value based on five datasets from studies conducted in Ethiopia, Senegal, Tanzania and Zimbabwe
GRD	Eritrea	2015	AFR	0.0773448	0.00964463	0.419141	mean value extrapolated	regional value based on five datasets from studies conducted in Ethiopia, Senegal, Tanzania and Zimbabwe
GTM	Estonia	2015	High income	0.505713	0.282574	0.726599	mean value extrapolated	pooled HWWS estimate across all handwashing observation studies in high income countries
GUY	Ethiopia	2015	AFR	0.0731446	0.00739856	0.455202	own country value	regional value based on five datasets from studies conducted in Ethiopia, Senegal, Tanzania and Zimbabwe
HND	Fiji	2015	WPR	0.171861	0.153672	0.191714	mean value extrapolated	regional value based on one dataset from a study conducted in Viet Nam
HTI	Finland	2015	High income	0.505713	0.282574	0.726599	mean value extrapolated	pooled HWWS estimate across all handwashing observation studies in high income countries
JAM	France	2015	High income	0.505713	0.282574	0.726599	mean value extrapolated	pooled HWWS estimate across all handwashing observation studies in high income countries
LCA	Gabon	2015	AFR	0.100662	0.0143558	0.462409	mean value extrapolated	regional value based on five datasets from studies conducted in Ethiopia, Senegal, Tanzania and Zimbabwe
MEX	Gambia	2015	AFR	0.0779169	0.00999234	0.414331	own country value	regional value based on five datasets from studies conducted in Ethiopia, Senegal, Tanzania and Zimbabwe
NIC	Georgia	2015	EUR	0.249959	0.0137412	0.888535	mean value extrapolated	no regional estimate, overall mean value extrapolated
PAN	Germany	2015	High income	0.505713	0.282574	0.726599	mean value extrapolated	pooled HWWS estimate across all handwashing observation studies in high income countries
PER	Ghana	2015	AFR	0.0843696	0.0129728	0.392464	own country value	regional value based on five datasets from studies conducted in Ethiopia, Senegal, Tanzania and Zimbabwe
PRY	Greece	2015	High income	0.505713	0.282574	0.726599	mean value extrapolated	pooled HWWS estimate across all handwashing observation studies in high income countries
SLV	Grenada	2015	AMR	0.360072	0.284061	0.443813	mean value extrapolated	regional value based on one dataset from a study conducted in Peru
SUR	Guatemala	2015	AMR	0.339724	0.276058	0.409762	own country value	regional value based on one dataset from a study conducted in Peru
VCT	Guinea	2015	AFR	0.0774226	0.00972884	0.417535	own country value	regional value based on five datasets from studies conducted in Ethiopia, Senegal, Tanzania and Zimbabwe
VEN	Guinea-Bissau	2015	AFR	0.0769032	0.00945076	0.421112	own country value	regional value based on five datasets from studies conducted in Ethiopia, Senegal, Tanzania and Zimbabwe
AFG	Guyana	2015	AMR	0.355616	0.289765	0.427427	own country value	regional value based on one dataset from a study conducted in Peru
DJI	Haiti	2015	AMR	0.277664	0.214596	0.350985	own country value	regional value based on one dataset from a study conducted in Peru
EGY	Honduras	2015	AMR	0.352092	0.287854	0.422167	own country value	regional value based on one dataset from a study conducted in Peru
IRN	Hungary	2015	High income	0.505713	0.282574	0.726599	mean value extrapolated	pooled HWWS estimate across all handwashing observation studies in high income countries
IRQ	Iceland	2015	High income	0.505713	0.282574	0.726599	mean value extrapolated	pooled HWWS estimate across all handwashing observation studies in high income countries
JOR	India	2015	SEAR	0.27652	0.205068	0.361545	mean value extrapolated	regional value based on two datasets from studies conducted in Bangladesh and Nepal
LBN	Indonesia	2015	SEAR	0.288199	0.233633	0.349694	own country value	regional value based on two datasets from studies conducted in Bangladesh and Nepal
LBY	Iran (Islamic Republic of)	2015	EMR	0.234937	0.0133431	0.874575	mean value extrapolated	no regional estimate, overall mean value extrapolated
MAR	Iraq	2015	EMR	0.240968	0.012403	0.889198	own country value	no regional estimate, overall mean value extrapolated
PAK	Ireland	2015	High income	0.505713	0.282574	0.726599	mean value extrapolated	pooled HWWS estimate across all handwashing observation studies in high income countries
SDN	Israel	2015	High income	0.505713	0.282574	0.726599	mean value extrapolated	pooled HWWS estimate across all handwashing observation studies in high income countries
SOM	Italy	2015	High income	0.505713	0.282574	0.726599	mean value extrapolated	pooled HWWS estimate across all handwashing observation studies in high income countries
SYR	Jamaica	2015	AMR	0.350865	0.286978	0.420584	own country value	regional value based on one dataset from a study conducted in Peru
TUN	Japan	2015	High income	0.505713	0.282574	0.726599	mean value extrapolated	pooled HWWS estimate across all handwashing observation studies in high income countries
YEM	Jordan	2015	EMR	0.236645	0.0130626	0.87895	mean value extrapolated	no regional estimate, overall mean value extrapolated
ALB	Kazakhstan	2015	EUR	0.24976	0.0137752	0.888076	own country value	no regional estimate, overall mean value extrapolated
ARM	Kenya	2015	AFR	0.0816539	0.0118215	0.397899	own country value	regional value based on five datasets from studies conducted in Ethiopia, Senegal, Tanzania and Zimbabwe
AZE	Kiribati	2015	WPR	0.160506	0.133724	0.191467	mean value extrapolated	regional value based on one dataset from a study conducted in Viet Nam
BGR	Kuwait	2015	High income	0.505713	0.282574	0.726599	mean value extrapolated	pooled HWWS estimate across all handwashing observation studies in high income countries
BIH	Kyrgyzstan	2015	EUR	0.243245	0.0148612	0.872593	own country value	no regional estimate, overall mean value extrapolated
BLR	Lao People's Democratic Republic	2015	WPR	0.159509	0.131205	0.192566	mean value extrapolated	regional value based on one dataset from a study conducted in Viet Nam
GEO	Latvia	2015	High income	0.505713	0.282574	0.726599	mean value extrapolated	pooled HWWS estimate across all handwashing observation studies in high income countries
KAZ	Lebanon	2015	EMR	0.237327	0.0129514	0.880664	mean value extrapolated	no regional estimate, overall mean value extrapolated
KGZ	Lesotho	2015	AFR	0.0752471	0.00854633	0.434423	own country value	regional value based on five datasets from studies conducted in Ethiopia, Senegal, Tanzania and Zimbabwe
MDA	Liberia	2015	AFR	0.073998	0.00786392	0.446184	own country value	regional value based on five datasets from studies conducted in Ethiopia, Senegal, Tanzania and Zimbabwe
MKD	Libyan Arab Jamahiriya	2015	EMR	0.235795	0.0132019	0.876788	mean value extrapolated	no regional estimate, overall mean value extrapolated
MNE	Lithuania	2015	High income	0.505713	0.282574	0.726599	mean value extrapolated	pooled HWWS estimate across all handwashing observation studies in high income countries
ROU	Luxembourg	2015	High income	0.505713	0.282574	0.726599	mean value extrapolated	pooled HWWS estimate across all handwashing observation studies in high income countries
RUS	Madagascar	2015	AFR	0.0889562	0.0142965	0.396623	own country value	regional value based on five datasets from studies conducted in Ethiopia, Senegal, Tanzania and Zimbabwe
SRB	Malawi	2015	AFR	0.0816346	0.0118194	0.397818	own country value	regional value based on five datasets from studies conducted in Ethiopia, Senegal, Tanzania and Zimbabwe
TJK	Malaysia	2015	WPR	0.173283	0.155927	0.192132	mean value extrapolated	regional value based on one dataset from a study conducted in Viet Nam
TKM	Maldives	2015	SEAR	0.303966	0.240911	0.375363	mean value extrapolated	regional value based on two datasets from studies conducted in Bangladesh and Nepal
TUR	Mali	2015	AFR	0.0808188	0.0114449	0.400388	own country value	regional value based on five datasets from studies conducted in Ethiopia, Senegal, Tanzania and Zimbabwe
UKR	Malta	2015	High income	0.505713	0.282574	0.726599	mean value extrapolated	pooled HWWS estimate across all handwashing observation studies in high income countries
UZB	Marshall Islands	2015	WPR	0.173146	0.155755	0.192038	mean value extrapolated	regional value based on one dataset from a study conducted in Viet Nam
AND	Mauritania	2015	AFR	0.0840657	0.0128542	0.392803	own country value	regional value based on five datasets from studies conducted in Ethiopia, Senegal, Tanzania and Zimbabwe
ARE	Mauritius	2015	AFR	0.0941373	0.014642	0.420882	mean value extrapolated	regional value based on five datasets from studies conducted in Ethiopia, Senegal, Tanzania and Zimbabwe
ATG	Mexico	2015	AMR	0.367373	0.301317	0.438815	own country value	regional value based on one dataset from a study conducted in Peru
AUS	Micronesia (Federated States of)	2015	WPR	0.156673	0.122797	0.197787	mean value extrapolated	regional value based on one dataset from a study conducted in Viet Nam
AUT	Monaco	2015	High income	0.505713	0.282574	0.726599	mean value extrapolated	pooled HWWS estimate across all handwashing observation studies in high income countries
BEL	Mongolia	2015	WPR	0.160735	0.144862	0.177986	own country value	regional value based on one dataset from a study conducted in Viet Nam
BHR	Montenegro	2015	EUR	0.250153	0.0137103	0.888964	mean value extrapolated	no regional estimate, overall mean value extrapolated
BHS	Morocco	2015	EMR	0.213165	0.0170769	0.808593	mean value extrapolated	no regional estimate, overall mean value extrapolated
BRB	Mozambique	2015	AFR	0.0797786	0.0109386	0.404619	own country value	regional value based on five datasets from studies conducted in Ethiopia, Senegal, Tanzania and Zimbabwe
BRN	Myanmar	2015	SEAR	0.284255	0.229158	0.346642	own country value	regional value based on two datasets from studies conducted in Bangladesh and Nepal
CAN	Namibia	2015	AFR	0.0998792	0.0147387	0.451478	own country value	regional value based on five datasets from studies conducted in Ethiopia, Senegal, Tanzania and Zimbabwe
CHE	Nauru	2015	High income	0.505713	0.282574	0.726599	mean value extrapolated	pooled HWWS estimate across all handwashing observation studies in high income countries
CHL	Nepal	2015	SEAR	0.259385	0.208573	0.317607	own country value	regional value based on two datasets from studies conducted in Bangladesh and Nepal
CYP	Netherlands	2015	High income	0.505713	0.282574	0.726599	mean value extrapolated	pooled HWWS estimate across all handwashing observation studies in high income countries
CZE	New Zealand	2015	High income	0.505713	0.282574	0.726599	mean value extrapolated	pooled HWWS estimate across all handwashing observation studies in high income countries
DEU	Nicaragua	2015	AMR	0.331546	0.249984	0.424653	mean value extrapolated	regional value based on one dataset from a study conducted in Peru
DNK	Niger	2015	AFR	0.0794287	0.0107573	0.40639	own country value	regional value based on five datasets from studies conducted in Ethiopia, Senegal, Tanzania and Zimbabwe
ESP	Nigeria	2015	AFR	0.0825114	0.0122206	0.395305	own country value	regional value based on five datasets from studies conducted in Ethiopia, Senegal, Tanzania and Zimbabwe
EST	Niue	2015	WPR	0.171102	0.151864	0.192225	mean value extrapolated	regional value based on one dataset from a study conducted in Viet Nam
FIN	Norway	2015	High income	0.505713	0.282574	0.726599	mean value extrapolated	pooled HWWS estimate across all handwashing observation studies in high income countries
FRA	Oman	2015	High income	0.505713	0.282574	0.726599	mean value extrapolated	pooled HWWS estimate across all handwashing observation studies in high income countries
GBR	Pakistan	2015	EMR	0.207188	0.0182739	0.78582	own country value	no regional estimate, overall mean value extrapolated
GRC	Palau	2015	WPR	0.174122	0.156874	0.192832	mean value extrapolated	regional value based on one dataset from a study conducted in Viet Nam
HRV	Panama	2015	AMR	0.362702	0.290085	0.442175	mean value extrapolated	regional value based on one dataset from a study conducted in Peru
HUN	Papua New Guinea	2015	WPR	0.155022	0.117228	0.20221	mean value extrapolated	regional value based on one dataset from a study conducted in Viet Nam
IRL	Paraguay	2015	AMR	0.362115	0.289457	0.441674	mean value extrapolated	regional value based on one dataset from a study conducted in Peru
ISL	Peru	2015	AMR	0.363722	0.290338	0.444049	mean value extrapolated	regional value based on one dataset from a study conducted in Peru
ISR	Philippines	2015	WPR	0.160518	0.133753	0.191456	mean value extrapolated	regional value based on one dataset from a study conducted in Viet Nam
ITA	Poland	2015	High income	0.505713	0.282574	0.726599	mean value extrapolated	pooled HWWS estimate across all handwashing observation studies in high income countries
JPN	Portugal	2015	High income	0.505713	0.282574	0.726599	mean value extrapolated	pooled HWWS estimate across all handwashing observation studies in high income countries
KNA	Qatar	2015	High income	0.505713	0.282574	0.726599	mean value extrapolated	pooled HWWS estimate across all handwashing observation studies in high income countries
KOR	Republic of Korea	2015	High income	0.505713	0.282574	0.726599	mean value extrapolated	pooled HWWS estimate across all handwashing observation studies in high income countries
KWT	Republic of Moldova	2015	EUR	0.242319	0.015019	0.870263	own country value	no regional estimate, overall mean value extrapolated
LTU	Republic of South Sudan	2015	AFR	0.0770321	0.00947794	0.42129	mean value extrapolated	regional value based on five datasets from studies conducted in Ethiopia, Senegal, Tanzania and Zimbabwe
LUX	Romania	2015	EUR	0.249977	0.0137385	0.888573	mean value extrapolated	no regional estimate, overall mean value extrapolated
LVA	Russian Federation	2015	EUR	0.250339	0.0136804	0.889378	mean value extrapolated	no regional estimate, overall mean value extrapolated
MCO	Rwanda	2015	AFR	0.0751886	0.00851668	0.434871	own country value	regional value based on five datasets from studies conducted in Ethiopia, Senegal, Tanzania and Zimbabwe
MLT	Saint Kitts and Nevis	2015	High income	0.505713	0.282574	0.726599	mean value extrapolated	pooled HWWS estimate across all handwashing observation studies in high income countries
NLD	Saint Lucia	2015	AMR	0.366969	0.299555	0.440024	own country value	regional value based on one dataset from a study conducted in Peru
NOR	Saint Vincent and the Grenadines	2015	AMR	0.361341	0.288023	0.441743	mean value extrapolated	regional value based on one dataset from a study conducted in Peru
NRU	Samoa	2015	WPR	0.15609	0.120877	0.199236	mean value extrapolated	regional value based on one dataset from a study conducted in Viet Nam
NZL	San Marino	2015	High income	0.505713	0.282574	0.726599	mean value extrapolated	pooled HWWS estimate across all handwashing observation studies in high income countries
OMN	Sao Tome and Principe	2015	AFR	0.0929001	0.0148544	0.410243	own country value	regional value based on five datasets from studies conducted in Ethiopia, Senegal, Tanzania and Zimbabwe
POL	Saudi Arabia	2015	High income	0.505713	0.282574	0.726599	mean value extrapolated	pooled HWWS estimate across all handwashing observation studies in high income countries
PRT	Senegal	2015	AFR	0.0820305	0.0120176	0.396312	own country value	regional value based on five datasets from studies conducted in Ethiopia, Senegal, Tanzania and Zimbabwe
QAT	Serbia	2015	EUR	0.251149	0.0135522	0.891153	own country value	no regional estimate, overall mean value extrapolated
SAU	Seychelles	2015	High income	0.505713	0.282574	0.726599	mean value extrapolated	pooled HWWS estimate across all handwashing observation studies in high income countries
SGP	Sierra Leone	2015	AFR	0.0807736	0.0114234	0.400552	own country value	regional value based on five datasets from studies conducted in Ethiopia, Senegal, Tanzania and Zimbabwe
SMR	Singapore	2015	High income	0.505713	0.282574	0.726599	mean value extrapolated	pooled HWWS estimate across all handwashing observation studies in high income countries
SVK	Slovakia	2015	High income	0.505713	0.282574	0.726599	mean value extrapolated	pooled HWWS estimate across all handwashing observation studies in high income countries
SVN	Slovenia	2015	High income	0.505713	0.282574	0.726599	mean value extrapolated	pooled HWWS estimate across all handwashing observation studies in high income countries
SWE	Solomon Islands	2015	WPR	0.156656	0.122743	0.197826	mean value extrapolated	regional value based on one dataset from a study conducted in Viet Nam
SYC	Somalia	2015	EMR	0.158252	0.0183405	0.6542	own country value	no regional estimate, overall mean value extrapolated
TTO	South Africa	2015	AFR	0.0975901	0.0146728	0.439889	mean value extrapolated	regional value based on five datasets from studies conducted in Ethiopia, Senegal, Tanzania and Zimbabwe
URY	Spain	2015	High income	0.505713	0.282574	0.726599	mean value extrapolated	pooled HWWS estimate across all handwashing observation studies in high income countries
USA	Sri Lanka	2015	SEAR	0.271877	0.193035	0.368226	mean value extrapolated	regional value based on two datasets from studies conducted in Bangladesh and Nepal
BGD	Sudan	2015	EMR	0.180223	0.021369	0.688803	own country value	no regional estimate, overall mean value extrapolated
BTN	Suriname	2015	AMR	0.353142	0.288961	0.423096	own country value	regional value based on one dataset from a study conducted in Peru
IDN	Swaziland	2015	AFR	0.086398	0.0136306	0.392897	own country value	regional value based on five datasets from studies conducted in Ethiopia, Senegal, Tanzania and Zimbabwe
IND	Sweden	2015	High income	0.505713	0.282574	0.726599	mean value extrapolated	pooled HWWS estimate across all handwashing observation studies in high income countries
LKA	Switzerland	2015	High income	0.505713	0.282574	0.726599	mean value extrapolated	pooled HWWS estimate across all handwashing observation studies in high income countries
MDV	Syrian Arab Republic	2015	EMR	0.212288	0.0172278	0.80557	mean value extrapolated	no regional estimate, overall mean value extrapolated
MMR	Tajikistan	2015	EUR	0.23534	0.0162524	0.851489	own country value	no regional estimate, overall mean value extrapolated
NPL	Thailand	2015	SEAR	0.304579	0.241921	0.375429	mean value extrapolated	regional value based on two datasets from studies conducted in Bangladesh and Nepal
PRK	The former Yugoslav Republic of Macedonia	2015	EUR	0.250024	0.0137309	0.888678	mean value extrapolated	no regional estimate, overall mean value extrapolated
THA	Timor-Leste	2015	SEAR	0.276527	0.205085	0.361537	mean value extrapolated	regional value based on two datasets from studies conducted in Bangladesh and Nepal
TLS	Togo	2015	AFR	0.0792296	0.0106717	0.407022	own country value	regional value based on five datasets from studies conducted in Ethiopia, Senegal, Tanzania and Zimbabwe
CHN	Tonga	2015	WPR	0.156898	0.123525	0.197259	mean value extrapolated	regional value based on one dataset from a study conducted in Viet Nam
COK	Trinidad and Tobago	2015	High income	0.505713	0.282574	0.726599	mean value extrapolated	pooled HWWS estimate across all handwashing observation studies in high income countries
FJI	Tunisia	2015	EMR	0.230932	0.0140529	0.863498	own country value	no regional estimate, overall mean value extrapolated
FSM	Turkey	2015	EUR	0.250327	0.0136823	0.889352	mean value extrapolated	no regional estimate, overall mean value extrapolated
KHM	Turkmenistan	2015	EUR	0.250231	0.0136995	0.889126	own country value	no regional estimate, overall mean value extrapolated
KIR	Tuvalu	2015	WPR	0.172267	0.154443	0.191682	mean value extrapolated	regional value based on one dataset from a study conducted in Viet Nam
LAO	Uganda	2015	AFR	0.0786961	0.0103911	0.409983	own country value	regional value based on five datasets from studies conducted in Ethiopia, Senegal, Tanzania and Zimbabwe
MHL	Ukraine	2015	EUR	0.245336	0.0144967	0.87782	mean value extrapolated	no regional estimate, overall mean value extrapolated
MNG	United Arab Emirates	2015	High income	0.505713	0.282574	0.726599	mean value extrapolated	pooled HWWS estimate across all handwashing observation studies in high income countries
MYS	United Kingdom	2015	High income	0.505713	0.282574	0.726599	mean value extrapolated	pooled HWWS estimate across all handwashing observation studies in high income countries
NIU	United Republic of Tanzania	2015	AFR	0.087782	0.0140024	0.394695	own country value	regional value based on five datasets from studies conducted in Ethiopia, Senegal, Tanzania and Zimbabwe
PHL	United States of America	2015	High income	0.505713	0.282574	0.726599	mean value extrapolated	pooled HWWS estimate across all handwashing observation studies in high income countries
PLW	Uruguay	2015	High income	0.505713	0.282574	0.726599	mean value extrapolated	pooled HWWS estimate across all handwashing observation studies in high income countries
PNG	Uzbekistan	2015	EUR	0.242942	0.0148945	0.871973	mean value extrapolated	no regional estimate, overall mean value extrapolated
SLB	Vanuatu	2015	WPR	0.157322	0.124866	0.196321	mean value extrapolated	regional value based on one dataset from a study conducted in Viet Nam
TON	Venezuela, Bolivarian Republic of	2015	AMR	0.364603	0.289838	0.446528	mean value extrapolated	regional value based on one dataset from a study conducted in Peru
TUV	Viet Nam	2015	WPR	0.166201	0.150512	0.183173	own country value	regional value based on one dataset from a study conducted in Viet Nam
VNM	Yemen	2015	EMR	0.199226	0.0195788	0.756072	own country value	no regional estimate, overall mean value extrapolated
VUT	Zambia	2015	AFR	0.0824874	0.0121975	0.39561	own country value	regional value based on five datasets from studies conducted in Ethiopia, Senegal, Tanzania and Zimbabwe
WSM	Zimbabwe	2015	AFR	0.0875254	0.0139606	0.393886	own country value	regional value based on five datasets from studies conducted in Ethiopia, Senegal, Tanzania and Zimbabwe
